# Supplementary material for: A Sexual Dimorphism in the Spatial Vision of North American Band-Winged Grasshoppers
Source: Integr Org Biol. 2021 Apr 7;3(1):obab008. doi: 10.1093/iob/obab008 (PMC8358991; doi:10.1093/iob/obab008)
Supplement: obab008_Supplementary_Data [file obab008_supplementary_data.zip]

Archive with 2 entries (2 files):
- A sexual dimorphism in the spatial vision of North American band-winged grasshoppers Supplemental Information.docx
- Abstract (Spanish).docx
